# Supplementary material for: Microplastic loads in Eurasian otter (Lutra lutra) feces—targeting a standardized protocol and first results from an alpine stream, the River Inn
Source: Environ Monit Assess. 2024 Jul 6;196(8):707. doi: 10.1007/s10661-024-12791-z (PMC11227469; doi:10.1007/s10661-024-12791-z)
Supplement: Supplementary file 2 — (XLSX 11 kb) [file 10661_2024_12791_MOESM2_ESM.xlsx]

## Sheet: Tabelle1
Online Resource 2
Article Title: Microplastic loads in Eurasian otter (Lutra lutra) feces – targeting a standardized protocol and first results from an alpine stream, The River Inn
Journal Name: Environmental Monitoring and Assessment
Authors: Nopp-Mayr U, Layendecker S, Sittenthaler M, Philipp M, Kägi R, Weinberger I
Corresponding Author: Sittenthaler M, marcia.sittenthaler@boku.ac.at
Study_site	Sample no.	Microfibers	Fragments	Pellets	Road abrasion, Tyre wear	Conglomerates	Total MP load
1-CH	1	3	1	0	14	0	18
1-CH	2	7	0	2	1	0	10
1-CH	3	6	0	0	55	0	61
1-CH	4	8	0	2	8	0	18
1-CH	5	5	1	0	0	0	6
1-CH	6	4	1	3	6	0	14
1-CH	7	3	2	1	4	0	10
1-CH	8	Transmission FTIR
1-CH	9	2	0	0	1	0	3
1-CH	10	7	0	0	14	0	21
2-AT	1	3	0	0	0	0	3
2-AT	2	Transmission FTIR
2-AT	3	4	1	0	21	0	26
2-AT	4	3	0	0	0	0	3
2-AT	5	6	1	0	1	0	8
2-AT	6	1	2	0	6	0	9
2-AT	7	2	0	0	0	0	2
2-AT	8	3	1	0	0	0	4
2-AT	9	0	2	1	0	0	3
2-AT	10	3	1	0	0	0	4
3-AT	1	1	5	0	2	0	8
3-AT	2	6	0	0	2	0	8
3-AT	3	2	2	0	4	0	8
3-AT	4	4	3	1	5	0	13
3-AT	5	1	2	0	4	0	7
3-AT	6	Transmission FTIR
3-AT	7	3	2	0	8	0	13
3-AT	8	1	0	0	2	1	4
3-AT	9	11	1	0	6	1	19
3-AT	10	2	0	0	0	0	2
4-DE	1	4	2	0	3	0	9
4-DE	2	6	1	0	7	0	14
4-DE	3	0	0	0	1	0	1
4-DE	4	3	9	0	5	0	17
4-DE	5	3	0	0	4	1	8
4-DE	6	Transmission FTIR
4-DE	7	0	1	1	1	0	3
4-DE	8	2	1	0	4	1	8
4-DE	9	2	0	0	2	0	4
4-DE	10	1	2	0	6	1	10
5-DE	1	0	0	0	1	0	1
5-DE	2	4	0	0	5	0	9
5-DE	3	5	6	1	1	0	13
5-DE	4	4	0	0	12	0	16
5-DE	5	Transmission FTIR
5-DE	6	5	3	0	6	0	14
5-DE	7	1	10	0	7	0	18
5-DE	8	0	1	0	0	0	1
5-DE	9	4	4	1	4	0	13
5-DE	10	4	4	0	4	0	12
